# Supplementary material for: Heading north: Late Pleistocene environments and human dispersals in central and eastern Asia
Source: PLoS One. 2019 May 29;14(5):e0216433. doi: 10.1371/journal.pone.0216433 (PMC6541242; doi:10.1371/journal.pone.0216433)
Supplement: S1 Table — (XLSX) [file pone.0216433.s006.xlsx]

## Sheet: Site_data
Label	Site	Lon_DD	Lat_DD	Material	Method	Cal_yr_BP	Technology	Remains	Citation
1	Anghilak cave	39.2854	66.687			44500	MP		Glantz et al. 2003
2	Teshik Tash	38.29	67.05			0	MP	Neanderthals	Krause et al. 2007
3	Khudji	38.6167	68.2167			43000	MP		Glantz et al. 2010
4	Obi-Rakhmat	41.5667	70.1333			46000	MP and IUP	Neanderthals	Krivoshapkin et al. 2010
5	Shugnou	38.4811	71.0971			0	IUP		Ranov et al. 2012
6	Chagyrskaya	51.4425	83.1545		AMS	49000	MP	Neanderthals	Derevianko et al. 2013a
7	Okladnikov	51.9693	84.4385		AMS	42116	MP	Neanderthals	Derevianko et al. 2013b
8	Denisova	51.2	84.7	bone	14C	37235	MP and IUP	Neanderthals and Denisovans	See Kuzmin et al. 1998
8	Denisova	51.2	84.7	charcoal	14C	46000	MP and IUP	Neanderthals and Denisovans	See Kuzmin et al. 1998
8	Denisova	51.2	84.7	?	14C	48650	MP and IUP	Neanderthals and Denisovans	See Derevianko 2011a
8	Denisova	51.2	84.7	?	AMS	50000	MP and IUP	Neanderthals and Denisovans	See Derevianko, 2012
8	Denisova	51.2	84.7	?	AMS	50900	MP and IUP	Neanderthals and Denisovans	See Derevianko, 2011a
9	Ust-Karakol	51.1	84.7	charcoal	14C	34276	IUP		See Derevianko 2011a
9	Ust-Karakol	51.1	84.7	charcoal	14C	34441	IUP		See Derevianko 2011a
9	Ust-Karakol	51.1	84.7	charcoal	14C	35100	IUP		See Derevianko 2011a
9	Ust-Karakol	51.1	84.7	charcoal	14C	38486	IUP		See Derevianko 2011a
10	Kara-Tenesh	50.1	85.9	bone	14C	33382	IUP		See Derevianko 2011a
10	Kara-Tenesh	50.1	85.9	bone	14C	35854	IUP		See Derevianko 2011a
10	Kara-Tenesh	50.1	85.9	bone	14C	39808	IUP		See Derevianko 2011a
10	Kara-Tenesh	50.1	85.9	bone	14C	42165	IUP		See Derevianko 2011a
11	Kara-Bom	50.1	86.4	charcoal	AMS	35643	MP and IUP		Goebel et al. 1993
11	Kara-Bom	50.1	86.4	charcoal	AMS	36907	MP and IUP		See Derevianko 2011a
11	Kara-Bom	50.1	86.4	charcoal	AMS	38640	MP and IUP		Goebel et al. 1993
11	Kara-Bom	50.1	86.4	charcoal	AMS	38679	MP and IUP		Derevianko 2011
11	Kara-Bom	50.1	86.4	charcoal	AMS	39237	MP and IUP		Goebel et al. 1993
11	Kara-Bom	50.1	86.4		AMS	42000	MP and IUP		Derevianko 2011
11	Kara-Bom	50.1	86.4	charcoal	AMS	42749	MP and IUP		Derevianko 2011
11	Kara-Bom	50.1	86.4	charcoal	AMS	43200	MP and IUP		Derevianko 2011
11	Kara-Bom	50.1	86.4	charcoal	AMS	43300	MP and IUP		Derevianko 2011
11	Kara-Bom	50.1	86.4		AMS	44000	MP and IUP		Derevianko 2011
11	Kara-Bom	50.1	86.4		EPR	62200	MP and IUP		Derevianko 2011
12	Luotuoshi	46.649	86.035			0	Surface MP and IUP		Derevianko 2011
13	Tongtian Cave	47.1446	86.1118			0	MP		Derevianko 2011
14	Gouxi	42.951	89.057			0	Surface IUP		Derevianko et al. 2012
15	Lenghu 1	38.85	93.41	carbonate	AMS	36396	IUP		Ma, See Brantingham and Gao 2006
16	Heimahe 1	36.73	99.77	sediment	OSL	26550	core and flake		Brantingham and Gao 2006
17	Chikhen Agui	44.804	99.081	humates	AMS	25879	IUP		Derevianko et al. 2004
17	Chikhen Agui	44.804	99.081	charcoal	AMS	32215	IUP		Derevianko et al. 2004
17	Chikhen Agui	44.804	99.081	bone	AMS	35278	IUP		See IA-CASS 1991
18	Tsagaan Agui	44.772	101.189	charcoal	AMS	35608	IUP		Derevianko et al. 2000
18	Tsagaan Agui	44.772	101.189	charcoal	AMS	37766	IUP		Derevianko et al. 2000
18	Tsagaan Agui	44.772	101.189	charcoal	AMS	38264	IUP		Derevianko et al. 2000
18	Tsagaan Agui	44.772	101.189	charcoal	AMS	38640	IUP		Derevianko et al. 2000
18	Tsagaan Agui	44.772	101.189	charcoal	AMS	38749	IUP		Derevianko et al. 2000
19	Tolbor 4	49.323	103.042	?	AMS	37400	IUP		Gladyshev et al. 2010
19	Tolbor 4	49.323	103.042	?	AMS	41050	IUP		Gladyshev et al. 2010
20	Kharganyn Gol 5	49.234	103.047		AMS	42672	IUP		Khatsenovich et al. 2017
20	Kharganyn Gol 5	49.234	103.047		AMS	46775	IUP		Khatsenovich et al. 2017
20	Kharganyn Gol 5	49.234	103.047		AMS	48961	IUP		Khatsenovich et al. 2017
21	Orkhon 1 & 7	48.97	105.3	?	EPR	38200	IUP		See Derevianko et al. 2010
21	Orkhon 1 & 7	48.97	105.3	?	EPR	40500	IUP		See Derevianko et al. 2010
21	Orkhon 1 & 7	48.97	105.3	?	14C	43081	IUP		See Derevianko et al. 2010
21	Orkhon 1 & 7	48.97	105.3	?	14C	44005	IUP		See Derevianko et al. 2010
21	Orkhon 1 & 7	48.97	105.3	?	14C	44006	IUP		See Derevianko et al. 2011a
22	Makarovo 4	57.12	105.72	bone	AMS	38000	IUP		See Kuzmin et al. 1998
22	Makarovo 4	57.12	105.72	bone	AMS	38000	IUP		See Kuzmin et al. 1998
22	Makarovo 4	57.12	105.72	bone	AMS	39000	IUP		See Kuzmin et al. 1998
23	Kandabaevo	50.9	108.48	bone	14C	43079	IUP		See Kuzmin et al. 1998
24	Varvarina Gora	51.25	109.33	bone	14C	30600	IUP		See Kuzmin et al. 1998
24	Varvarina Gora	51.25	109.33	bone	AMS 14C	34050	IUP		See Kuzmin et al. 1998
24	Varvarina Gora	51.25	109.33	bone	14C	35140	IUP		See Kuzmin et al. 1998
24	Varvarina Gora	51.25	109.33	bone	AMS 14C	35300	IUP		See Kuzmin et al. 1998
24	Varvarina Gora	51.25	109.33	bone	14C	39989	IUP		See Kuzmin et al. 1998
25	Tolbaga	51.272	109.345	bone	14C	30004	IUP		See Kuzmin et al. 1998; Vasiliev and Rybin 2009
25	Tolbaga	51.272	109.345	bone	14C	31274	IUP		See Kuzmin et al. 1998; Vasiliev and Rybin 2009
25	Tolbaga	51.272	109.345	bone	14C	31498	IUP		See Kuzmin et al. 1998; Vasiliev and Rybin 2009
25	Tolbaga	51.272	109.345	bone	AMS	33756	IUP		See Kuzmin et al. 1998; Vasiliev and Rybin 2009
25	Tolbaga	51.272	109.345	bone	14C	34860	IUP		See Kuzmin et al. 1998; Vasiliev and Rybin 2009
26	Temple Canyon 1	38.7	105.8	carbonate	AMS	44841	core and flake		Bettinger et al. see Barton et al. 2007
27	Shuidonggou 2	38.377	106.512	sediment	OSL	23600	core and flake		Li et al. 2013b
27	Shuidonggou 2	38.377	106.512	bone	AMS	24191	core and flake		Liu et al. 2009
27	Shuidonggou 7	38.377	106.512	sediment	OSL	25200	core and flake		Liu et al. 2009
27	Shuidonggou 7	38.377	106.512	sediment	OSL	26300	core and flake		Liu et al. 2009
27	Shuidonggou 7	38.377	106.512	sediment	OSL	27200	core and flake		Pei et al. 2012
27	Shuidonggou 2	38.377	106.512	sediment	OSL	27800	core and flake		Madsen et al. 2001
27	Shuidonggou 2	38.377	106.512	charcoal	AMS	28607	core and flake		Liu et al. 2009
27	Shuidonggou 1	38.377	106.512	sediment	OSL	28700	IUP		Liu et al. 2009
27	Shuidonggou 2	38.377	106.512	sediment	OSL	29200	core and flake		Li et al. 201b
27	Shuidonggou 1	38.377	106.512	sediment	OSL	29300	IUP		Liu et al. 2009
27	Shuidonggou 2	38.377	106.512	charcoal	AMS	29933	core and flake		Madsen et al. 2001
27	Shuidonggou 1	38.377	106.512	carnate nudule	14C	30196	IUP		Li et al. 1987
27	Shuidonggou 2	38.377	106.512	charcoal	AMS	30503	core and flake		Madsen et al. 2001
27	Shuidonggou 2	38.377	106.512	charcoal	AMS	30519	core and flake		Li et al. 2013b
27	Shuidonggou 2	38.377	106.512	charcoal	AMS	30802	core and flake		Madsen et al. 2001
27	Shuidonggou 2	38.377	106.512	charcoal	AMS	30966	core and flake		Madsen et al. 2001
27	Shuidonggou 2	38.377	106.512	charcoal	AMS	30984	core and flake		Li et al. 2012
27	Shuidonggou 2	38.377	106.512	charcoal	AMS	31071	core and flake		Madsen et al. 2001
27	Shuidonggou 2	38.377	106.512	charcoal	AMS	31239	core and flake		Madsen et al. 2001
27	Shuidonggou 2	38.377	106.512	ostrich eggshell	AMS	31273	core and flake		Li et al. 2013b
27	Shuidonggou 2	38.377	106.512	bone	AMS	31385	core and flake		Li et al. 2013b
27	Shuidonggou 2	38.377	106.512	bone	AMS	32561	core and flake		Gao et al. 2008
27	Shuidonggou 2	38.377	106.512	charcoal	AMS	32605	core and flake		Gao et al. 2008
27	Shuidonggou 2	38.377	106.512	ostrich eggshell	AMS	32734	core and flake		Madsen et al. 2001
27	Shuidonggou 1	38.377	106.512	sediment	OSL	32800	IUP		Liu et al. 2009
27	Shuidonggou 1	38.377	106.512	Equus teeth	U-series	34000	IUP		Chen et al. 1984
27	Shuidonggou 2	38.377	106.512	charcoal	AMS	34149	core and flake		Liu et al. 2009
27	Shuidonggou 2	38.377	106.512	peat	AMS	34395	IUP		Li et al. 2013b
27	Shuidonggou 1	38.377	106.512	sediment	OSL	34800	IUP		Liu et al. 2009
27	Shuidonggou 2	38.377	106.512	charcoal	AMS	34881	core and flake		Liu et al. 2009
27	Shuidonggou 1	38.377	106.512	sediment	OSL	35700	IUP		Liu et al. 2009
27	Shuidonggou 1	38.377	106.512	Equus teeth	U-series	38000	IUP		Chen et al. 1984
27	Shuidonggou 2	38.377	106.512	sediment	OSL	38300	core and flake		Liu et al. 2009
27	Shuidonggou 1	38.377	106.512	charcoal	AMS	41359	IUP		Liu et al. 2009
27	Shuidonggou 2	38.377	106.512	wood	AMS	41445	IUP		Liu et al. 2009
28	Shuidonggou 9	38.328	106.586	sediment	OSL	27400	IUP		Pei et al. 2012
28	Shuidonggou 9	38.328	106.586	sediment	OSL	29400	IUP		Pei et al. 2012
28	Shuidonggou 9	38.328	106.586	sediment	OSL	29500	IUP		Pei et al. 2012
28	Shuidonggou 9	38.328	106.586	sediment	OSL	29700	IUP		Pei et al. 2012
28	Shuidonggou 9	38.328	106.586	sediment	OSL	35900	IUP		Pei et al. 2012
29	Yangshugouwan (Salawusu)	37.833	108.617	teeth	U-series	29700	core and flake		Chen et al. 1984
29	Yangsigouwan (Salawusu)	37.833	108.617	fossil bone	14C	30336	core and flake		See IA-CASS 1991
29	Fanjiagouwan (Salawusu)	37.833	108.617	charcoal	14C	40540	core and flake		See IA-CASS 1991
29	Fanjiagouwan (Salawusu)	37.833	108.617	teeth	U-series	49500	core and flake		Chen et al. 1984
30	TX08	36.685	105.249	charcoal	14C	29683	core and flake		Ji et al. 2005
31	TX03	36.656	105.675	charcoal	AMS	29901	core and flake		Ji et al. 2005
32	Liujiacha	36.483	107.1	?	U-series	40000	core and flake		Xie 1997
33	GY03	35.831	106.64	charcoal	AMS	30012	core and flake		Ji et al. 2005
34	ZS08	35.329	106.119	charcoal	AMS	31848	core and flake		Barton et al. 2007
35	ZL05	35.281	106.097	charcoal	AMS	24139	core and flake		Barton et al. 2007
35	ZL05	35.281	106.097	charcoal	AMS	25306	core and flake		Barton et al. 2007
36	Shuangbuzi	35.307	105.957	clay	14C	29346	core and flake		Xie 1991
37	Shixiakou 2	35.136	106.224	bone	AMS	32228	core and flake		Li et al. 2010
38	Xujiacheng	35.141	105.865	bone	AMS	28149	core and flake		Li et al. 2012
38	Xujiacheng	35.141	105.865	bone	AMS	38108	core and flake		Li et al. 2012
38	Xujiacheng	35.141	105.865	bone	AMS	41486	core and flake		Li et al. 2012
38	Xujiacheng	35.141	105.865	bone	AMS	41563	core and flake		Li et al. 2012
38	Xujiacheng	35.141	105.865	bone	AMS	42804	core and flake		Li et al. 2012
38	Xujiacheng	35.141	105.865	bone	AMS	43000	core and flake		Li et al. 2012
38	Xujiacheng	35.141	105.865	bone	AMS	43000	core and flake		Li et al. 2012
38	Xujiacheng	35.141	105.865	bone	AMS	45161	core and flake		Li et al. 2012
38	Xujiacheng	35.141	105.865	bone	AMS	46202	core and flake		Li et al. 2012
39	Changweigou	35.123	105.938	?	14C	30916	core and flake		Derevianko et al. 2004
40	Gutougou	34.783	104.75	clay	14C	37601	AMH remains	AMH	Xie et al. 1987
41	Wulanmulun	39.589	109.82	charcoal	AMS	33100	core and flake		Hou et al. 2012
41	Wulanmulun	39.589	109.82	bone	AMS	33100	core and flake		Hou et al. 2012
41	Wulanmulun	39.589	109.82	charcoal	AMS	34300	core and flake		Hou et al. 2012
41	Wulanmulun	39.589	109.82	charcoal	AMS	35900	core and flake		Hou et al. 2012
41	Wulanmulun	39.589	109.82	charcoal	AMS	36900	core and flake		Hou et al. 2012
41	Wulanmulun	39.589	109.82	charcoal	AMS	36900	core and flake		Hou et al. 2012
41	Wulanmulun	39.589	109.82	charcoal	AMS	38900	core and flake		Hou et al. 2012
41	Wulanmulun	39.589	109.82	charcoal	AMS	41400	core and flake		Hou et al. 2012
41	Wulanmulun	39.589	109.82	sediment	OSL	45000	core and flake		Hou et al. 2012
41	Wulanmulun	39.589	109.82	sediment	OSL	45000	core and flake		Hou et al. 2012
41	Wulanmulun	39.589	109.82	Sediment	OSL	47000	core and flake		Hou et al. 2012
41	Wulanmulun	39.589	109.82	sediment	OSL	60000	core and flake		Hou et al. 2012
42	Yushuwan	39.433	111.274			0	Surface IUP		Zhang 1959
43	Shiyu	39.417	112.283	bone	14C	33076	core and flake		See IA-CASS 1991
43	Shiyu	39.417	112.283	bone	AMS	36943	core and flake		Yuan 1993
44	Dingcun (7701)	35.933	111.417	charcoal	14C	40000	core and flake		Li et al. 1987
45	Licunxigou	35.78	111.517	?	U-series	50000	core and flake		Liu 1986
46	Fuyihe (Xiachuan)	35.45	112.033	charcoal	14C	35190	core and flake		See IA-CASS 1991
47	Beiyao	34.74	112.543	sediment	TL	26600	core and flake		Du et al. 2011
47	Beiyao	34.74	112.543	?	TL	30110	core and flake		Xia et al. 1999
47	Beiyao	34.74	112.543	?	TL	51370	core and flake		Xia et al. 1999
47	Beiyao	34.74	112.543	sediment	OSL	52800	core and flake		Du et al. 2011
48	Zhiji	34.633	113.217		OSL	37400	core and flake		Liu et al. 2008
48	Zhiji	34.633	113.217		OSL	49700	core and flake		Liu et al. 2008
49	Tashuihe	35.523	113.305	bone	AMS	30216	core and flake		IA-CASS 1992
50	Laonainaimiao	34.742	113.632	?	AMS	40000	core and flake		Wang et al. 2012
51	Huangdikou	34.495	113.812	charcoal	AMS	34036	core and flake		Wang et al. 2012
51	Huangdikou	34.495	113.812	charcoal	AMS	34983	core and flake		Wang et al. 2012
52	Longquandong	33.823	111.647	charcoal	AMS	31140	core and flake		Zhou et al. 2011
52	Longquandong	33.823	111.647	charcoal	AMS	33018	core and flake		Zhou et al. 2011
53	Xiaonanhai	36.117	114.117	charcoal	14C	28243	core and flake		IA-CASS, See Chen et al. 2010
54	Dangcheng (Shidie)	37.258	113.885	charred bone	14C	32796	core and flake		See IA-CASS 1991
54	Dangcheng (Shidie)	37.258	113.885	bone	14C	35739	core and flake		See IA-CASS 1991
55	Xibamaying	40.124	114.238		OSL	46000	core and flake		See IA-CASS 1991
56	Jinsitai	45.217	115.367	bone	AMS	41414	MP		Wang et al. 2010
57	Tianyuandong	39.697	115.895	bone	AMS	35197	AMH remains	AMH	Tong et al. 2006
57	Tianyuandong	39.697	115.895	bone	AMS	35691	AMH remains	AMH	Tong et al. 2006
57	Tianyuandong	39.697	115.895	bone	AMS	38937	AMH remains	AMH	Tong et al. 2006
57	Tianyuandong	39.697	115.895	human femur	AMS	39553	AMH remains	AMH	Shang et al. 2007
57	Tianyuandong	39.697	115.895	bone	AMS	40066	AMH remains	AMH	Tong et al. 2006
57	Tianyuandong	39.697	115.895	bone	AMS	42383	AMH remains	AMH	Tong et al. 2006
57	Tianyuandong	39.697	115.895	bone	AMS	43620	AMH remains	AMH	Tong et al. 2006
58	Upper cave	39.714	115.968	bone	AMS	27911	AMH remains	AMH	Chen et al. 1989
58	Upper cave	39.714	115.968	bone	AMS	28567	AMH remains	AMH	Chen et al. 1989
58	Upper cave	39.714	115.968	bone	AMS	30483	AMH remains	AMH	Chen et al. 1992
58	Upper cave	39.714	115.968	bone	AMS	31024	AMH remains	AMH	Chen et al. 1989
58	Upper cave	39.714	115.968	bone	AMS	31763	AMH remains	AMH	Chen et al. 1992
58	Upper cave	39.714	115.968	bone	AMS	31850	AMH remains	AMH	Chen et al. 1992
58	Upper Cave	39.714	115.968	bone	AMS	33176	AMH remains	AMH	Chen et al. 1992
58	Upper cave	39.714	115.968	bone	AMS	33667	AMH remains	AMH	Chen et al. 1992
58	Upper cave	39.714	115.968	bone	AMS	38080	AMH remains	AMH	Chen et al. 1992
58	Upper cave	39.714	115.968	bone	AMS	38136	AMH remains	AMH	Chen et al. 1989
58	Upper cave	39.714	115.968	bone	AMS	38369	AMH remains	AMH	Chen et al. 1992
59	Wangfujing	39.917	116.417	sand	TL	25850	core and flake		Zheng et al. 2000
59	Wangfujing	39.917	116.417	?	AMS	27336	core and flake		Li et al. 1998
59	Wangfujing	39.917	116.417	?	AMS	29033	core and flake		Li et al. 2000
59	Wangfujing	39.917	116.417	?	AMS	29782	core and flake		Li et al. 2000
60	Zhuacun	39.697	118.8	Bovini teeth	U-series	44000	core and flake		Chen et al. 1984
60	Zhuacun	39.697	118.8	Bovini teeth	U-series	48000	core and flake		Chen et al. 1984
61	Huangniliang	35.4972	119.562			56500	core and flake		See IA-CASS 1991
62	Dazhushan	35.7895	120.012			52900	core and flake		Li et al. n.d.
63	Xiaogushan	40.643	123.01	charcoal	14C	25212	core and flake		Li, see Zhang et al. 2010
63	Xiaogushan	40.643	123.01	sediment	OSL	26600	core and flake		Zhang et al. 2010
63	Xiaogushan	40.643	123.01	bone	14C	27762	core and flake		Li, see Zhang et al. 2010
63	Xiaogushan	40.643	123.01	bone	14C	28443	core and flake		Li, see Zhang et al. 2010
63	Xiaogushan	40.643	123.01	bone	14C	28907	core and flake		Li, see Zhang et al. 2010
63	Xiaogushan	40.643	123.01	sediment	OSL	30300	core and flake		Zhang et al. 2010
63	Xiaogushan	40.643	123.01	charcoal	14C	33541	core and flake		Li, see Zhang et al. 2010
63	Xiaogushan	40.643	123.01	bone	14C	35871	core and flake		Li, see Zhang et al. 2010
63	Xiaogushan	40.643	123.01	bone	AMS	37801	core and flake		Zhang et al. 2010
63	Xiaogushan	40.643	123.01	charcoal	14C	39816	core and flake		Li, see Zhang et al. 2010
63	Xiaogushan	40.643	123.01	charcoal	14C	40555	core and flake		Li, see Zhang et al. 2010
63	Xiaogushan	40.643	123.01	charcoal	AMS	44300	core and flake		Zhang et al. 2010
63	Xiaogushan	40.643	123.01	charcoal	AMS	45961	core and flake		Zhang et al. 2010
63	Xiaogushan	40.643	123.01	sediment	OSL	48700	core and flake		Zhang et al. 2010
64	Miaohoushan	41.233	124.167	fossil bone	14C	28767	core and flake		Li et al. 1987
64	Miaohoushan	41.233	124.167	bone	14C	31899	core and flake		See IA-CASS 1991
65	Xianrendong	43.137	126.652	bone	AMS	39397	core and flake		Chen et al. 2007
66	Shimenshan	43.112	128.975	scapula (mammoth)	14C	30505	core and flake		See IA-CASS 1991
66	Shimenshan	43.112	128.975	teeth (woolly rhinoceros)	14C	32517	core and flake		See IA-CASS 1991
66	Shimenshan	43.112	128.975	teeth (mammoth)	14C	39615	core and flake		See IA-CASS 1991
67	Zhoujiayoufang	44.767	126.533	fossil wood	14C	30635	core and flake		See IA-CASS 1991
67	Zhoujiayoufang	44.767	126.533	coprolite	14C	33617	core and flake		See IA-CASS 1991
67	Zhoujiayoufang	44.767	126.533	bone	14C	35720	core and flake		See IA-CASS 1991
68	Yanjiagang	45.617	126.317	bone	14C	26093	core and flake		Li et al. 1987
69	Guxiangtun	45.667	126.567	paleosol	14C	33862	core and flake		Li et al. 1987
69	Guxiangtun	45.667	126.567	paleosol	14C	40013	core and flake		Li et al. 1987
70	Shibazhan (75075)	52.428	125.426	sediment	OSL	24700	IUP		Zhang et al. 2006
71	Salkhit	48.2717	112.211	bone	14C	34425	AMH remains		Devièse et al. 2019
72	Ust'-Ishim	57.7037	71.1715	bone	14C	45045	AMH remains		Fu et al. 2014
