# Supplementary material for: Heading north: Late Pleistocene environments and human dispersals in central and eastern Asia
Source: PLoS One. 2019 May 29;14(5):e0216433. doi: 10.1371/journal.pone.0216433 (PMC6541242; doi:10.1371/journal.pone.0216433)
Supplement: S2 Table — a) Weighted slope costs derived from formula of: tan(slopex°)tan(1°) (Bell and Lock, 2000). b) Aridity cost defined by Field et al. (2017) as an appropriate cost that allows short distance travels. c) NULL is the same as impermeable in GIS terms. (XLSX) [file pone.0216433.s007.xlsx]

## Sheet: Sheet1
Variable		Cost weight
Slope:a	0–25	0–25
	26	27.9422
	27	29.1907
	28	30.4616
	29	31.7563
	30	33.0764
	31	34.4233
	32	35.7987
	33	37.2045
	34	38.6426
	35	40.1149
	36	41.6236
	37	43.1711
	38	44.7598
	39	46.3925
	40	48.072
	41	49.8014
	42	51.5841
	43	53.4238
	44	55.3243
	45	57.29
	46	59.3255
	47	61.436
	48	63.627
	49	65.9046
	50	68.2755
	51	70.7472
	52	73.3278
Aridity (<250mm)b		15
Large water bodies		NULLc
Glaciers		NULL
Major River (<1km2 width)		No additional cost
