# Supplementary material for: Heading north: Late Pleistocene environments and human dispersals in central and eastern Asia
Source: PLoS One. 2019 May 29;14(5):e0216433. doi: 10.1371/journal.pone.0216433 (PMC6541242; doi:10.1371/journal.pone.0216433)
Supplement: S3 Table — (XLSX) [file pone.0216433.s008.xlsx]

## Sheet: Lake_data
Label	Name	Source	Data
1	Todza Basin	Komatsu et al.. 2009	Published extent
2	Khirgas Nuur	Walter et al. 2003	Published extent
3	Khar Us Nuur	Walter et al. 2003	Published extent
4	Sharga	Walter et al. 2003	Published extent
5	Borkhar	Walter et al. 2003	Published extent
6	Telmen Nuur	Walter et al. 2003	Published extent
7	Khovsgol	Walter et al. 2003	Published extent
8	Hoton Nuur	Walter et al. 2003	Published extent
9	Uvs Nuur	Grunert et al. 2000	Published extent
10	Boonsagaan-Orog Nuur	Lehmkuhl et al. 2018	Published extent
11	Boonsagaan-Orog Nuur	Lehmkuhl et al. 2018	Published extent
12	Boonsagaan-Orog Nuur	Lehmkuhl et al. 2018	Published extent
13	Boonsagaan-Orog Nuur	Lehmkuhl et al. 2018	Published extent
14	Boonsagaan-Orog Nuur	Lehmkuhl et al. 2018	Published extent
15	Yabrai Salt Lake	Wang et al. 2011	Published extent
16	Zhuye Lake	Wang et al. 2011	Published extent
17	Juyanze Basin	Li et al. 2016	Published extent
18	Ejina Basin	Li et al. 2016	Published extent
19	Jilantai-Hetao	Chen et al. 2008	Published extent
20	Darhad Basin	Gillespie et al. 2008	Published extent
21	Ulaan Nuur	Holguín & Sternberg 2016	Published extent
22	Chuja Basin	Carling et al. 2011	Published extent
23	Kuja Basin	Carling et al. 2011	Published extent
24	Jingpeng-Dali Nor	Lan et al. 2018	Published extent
25	Taklamakan/Lop Nur	Yang et al. 2011	Suggested increased palaeolake
26	Qaidem basin/Chaerhan Salt lake	Chen et al. 1990	Suggested increased palaeolake
27	Aiding Lake	Wunneman et al. 2007, Yu et al. 2007	Suggested increased palaeolake
28	Balikun Lake	Wunneman et al. 2007	Suggested increased palaeolake
29	Manas Lake	Fan et al. 2012	Suggested increased palaeolake
30	Selinco Lake	Li 2000	Suggested increased palaeolake
31	Namuco Lake	Zhao et al. 2002	Suggested increased palaeolake
32	Tianshuihai Lake	Li et al. 1991	Suggested increased palaeolake
33	Bangongco Lake	Huang et al. 1989	Suggested increased palaeolake
34	Zabuye Salt Lake	Zheng et al. 1996	Suggested increased palaeolake
35	Dachadan Salt Lake	Zheng et al. 1996	Suggested increased palaeolake
36	Qinghai Lake	Lister et al. 1991	Suggested increased palaeolake
37	Daihai Lake	Wang et al. 1995	Suggested increased palaeolake
38	Chaiwopu Lake	Zhang and Wen 1990	Suggested increased palaeolake
39	Salawusu Palaeolake	Zheng 1989	Suggested increased palaeolake
